# Supplementary material for: Competing Routes in the Extraction of Lanthanide Nitrates by 1,10-Phenanthroline-2,9-diamides: An Impact of Structure of Complexes on the Extraction
Source: Int J Mol Sci. 2022 Dec 8;23(24):15538. doi: 10.3390/ijms232415538 (PMC9779341; doi:10.3390/ijms232415538)
Supplement: Supplementary file 1 [file ijms-23-15538-s001.zip]

Archive with 1 entries (1 files):
- ijms-2047837-supplementary.pdf
